# Supplementary material for: A novel adaptive weight bi-directional long short-term memory (AWBi-LSTM) classifier model for heart stroke risk level prediction in IoT
Source: PeerJ Comput Sci. 2024 Aug 20;10:e2196. doi: 10.7717/peerj-cs.2196 (PMC11419643; doi:10.7717/peerj-cs.2196)
Supplement: Supplemental Information 1 [file peerj-cs-10-2196-s001.zip]

Archive with 24 entries (21 files):
- Phase2code/Phase2code/
- Phase2code/Phase2code/Confusionmat1.m
- Phase2code/Phase2code/EHO/
- Phase2code/Phase2code/EHO/Ackley.m
- Phase2code/Phase2code/EHO/CaculateClanCenter.m
- Phase2code/Phase2code/EHO/ClearDups.m
- Phase2code/Phase2code/EHO/CombineClan.m
- Phase2code/Phase2code/EHO/ComputeAveCost.m
- Phase2code/Phase2code/EHO/Conclude1.m
- Phase2code/Phase2code/EHO/Conclude2.m
- Phase2code/Phase2code/EHO/EHOalgo.m
- Phase2code/Phase2code/EHO/Init.m
- Phase2code/Phase2code/EHO/PopSort.m
- Phase2code/Phase2code/FL_classi.m
- Phase2code/Phase2code/GBO/
- Phase2code/Phase2code/GBO/BenchmarkFunctions.m
- Phase2code/Phase2code/GBO/GBO.m
- Phase2code/Phase2code/GBO/initialization.m
- Phase2code/Phase2code/genetic_function.m
- Phase2code/Phase2code/lstm_classi.m
- Phase2code/Phase2code/matthews_confusion.m
- Phase2code/Phase2code/Phase2.asv
- Phase2code/Phase2code/Phase2.m
- Phase2code/Phase2code/phase2val.mat
