# Supplementary material for: A novel adaptive weight bi-directional long short-term memory (AWBi-LSTM) classifier model for heart stroke risk level prediction in IoT
Source: PeerJ Comput Sci. 2024 Aug 20;10:e2196. doi: 10.7717/peerj-cs.2196 (PMC11419643; doi:10.7717/peerj-cs.2196)
Supplement: Supplemental Information 1 [file peerj-cs-10-2196-s001.zip › Phase2code/Phase2code/EHO/CombineClan.m]

function Population = CombineClan(OPTIONS, NewClan)

j =1;
popindex = 1;
while popindex <= OPTIONS.popsize
    for clanindex = 1 : OPTIONS.numClan
        Population(popindex)   = NewClan{clanindex}(j);
        popindex = popindex + 1;
    end
    j = j+1;
end
