# Supplementary material for: A novel adaptive weight bi-directional long short-term memory (AWBi-LSTM) classifier model for heart stroke risk level prediction in IoT
Source: PeerJ Comput Sci. 2024 Aug 20;10:e2196. doi: 10.7717/peerj-cs.2196 (PMC11419643; doi:10.7717/peerj-cs.2196)
Supplement: Supplemental Information 1 [file peerj-cs-10-2196-s001.zip › Phase2code/Phase2code/EHO/Conclude2.m]

function Conclude(DisplayFlag, OPTIONS, Population, nLegal, MinCost, AvgCost)

% Output results of population-based optimization algorithm.

if DisplayFlag
    % Count the number of duplicates
    NumDups = 0;
    for i = 1 : OPTIONS.popsize
        Chrom1 = sort(Population(i).chrom);
        for j = i+1 : OPTIONS.popsize
            Chrom2 = sort(Population(j).chrom);
            if isequal(Chrom1, Chrom2)
                NumDups = NumDups + 1;
            end
        end
    end  
    disp([num2str(NumDups), ' duplicates in final population.']);
    disp([num2str(nLegal), ' legal individuals in final population.']);
    % Display the best solution
    Chrom = sort(Population(1).chrom);
    disp(['Best chromosome = ', num2str(Chrom)]); 
    % Plot some results
%     close all;
%     plot([1:length(MinCost)]*OPTIONS.popsize, MinCost, 'r');
%     hold on
%     plot([1:length(AvgCost)]*OPTIONS.popsize, AvgCost, 'b');
%     xlabel('Function Evaluations (FEs)');
%     ylabel('Cost (Fitness)');
%     legend('Minimum Cost','Average Cost');
%     hold off
end
return;
