# Supplementary material for: A novel adaptive weight bi-directional long short-term memory (AWBi-LSTM) classifier model for heart stroke risk level prediction in IoT
Source: PeerJ Comput Sci. 2024 Aug 20;10:e2196. doi: 10.7717/peerj-cs.2196 (PMC11419643; doi:10.7717/peerj-cs.2196)
Supplement: Supplemental Information 1 [file peerj-cs-10-2196-s001.zip › Phase2code/Phase2code/FL_classi.m]

function ee=FNN_classi(trnData,testData)
numMFs = 5;
mfType = 'trapmf';
epoch_n = 5;
for i=1:size(trnData,1)
    trnData1(i,:)=[abs(mean(trnData(i,1:end-1))) trnData(i,end)];
end
in_fis = genfis1(trnData1,numMFs,mfType);
out_fis = anfis(trnData1,in_fis,5);
ee=evalfis(mean(testData),out_fis);
