# Supplementary material for: A novel adaptive weight bi-directional long short-term memory (AWBi-LSTM) classifier model for heart stroke risk level prediction in IoT
Source: PeerJ Comput Sci. 2024 Aug 20;10:e2196. doi: 10.7717/peerj-cs.2196 (PMC11419643; doi:10.7717/peerj-cs.2196)
Supplement: Supplemental Information 1 [file peerj-cs-10-2196-s001.zip › Phase2code/Phase2code/GBO/initialization.m]

%%%%%%%%%%%%%%%%%%%%%%%%%%%%%%%%%%%%%%%%%%%%

% This function initialize the first population 
function X=initialization(nP,dim,ub,lb)
Boundary_no= size(ub,2); % numnber of boundaries

% If the boundaries of all variables are equal and user enter a signle
% number for both ub and lb

if Boundary_no==1
    X=rand(nP,dim).*(ub-lb)+lb;
end

% If each variable has a different lb and ub
if Boundary_no>1
    for i=1:dim
        X(:,i)=rand(nP,1).*(ub(i)-lb(i))+lb(i);
    end
end
