# Supplementary material for: A novel adaptive weight bi-directional long short-term memory (AWBi-LSTM) classifier model for heart stroke risk level prediction in IoT
Source: PeerJ Comput Sci. 2024 Aug 20;10:e2196. doi: 10.7717/peerj-cs.2196 (PMC11419643; doi:10.7717/peerj-cs.2196)
Supplement: Supplemental Information 1 [file peerj-cs-10-2196-s001.zip › Phase2code/Phase2code/genetic_function.m]

function Opt_data=genetic_function(Z)
% Z -data of size 10*20
ri=rand(size(Z))/10^4;
% Kmeans Cluster formation
k1=kmeans(Z,2);k1=length(k1);
ng=round(k1);
if(mod(ng,2)~=0)
ng=ng-1;
end
np=round(k1/100);
val=Z+ri;
for i=1:ng
    p=zeros(1,length(val));
    t=randperm(length(val));
    p(t(1:np))=1;
    pop(i,:)=p;   
end
disp('population')
disp(pop)
vd=0;
for i=1:ng
    pop1=pop(i,:);    
    val1=val(find(pop1==1));
%     fitness
    val2(i)=abs(mean(vd-val1));
end
[in ss]=sort(val2);
npop=pop(ss,:);
% crossover
for i=1:2:ng
      c1=npop(i,:);
      c2=npop(i+1,:);
      x1=floor(size(npop,2)/2);
      c3=[c1(1:x1) c2(x1+1:end)];
      c4=[c2(1:x1) c1(x1+1:end)];
      cross(i,:)=c3;
      cross(i+1,:)=c4;
end
disp('Crossover')
disp(cross)
% mutation
mu=[];
for i=1:ng
    m=cross(i,:);
    m1=m;
    p1=find(m==1);
    p2=find(m==0);
    m1(p1)=0;
    m1(p2)=1;  
    mu(i,:)=m1;
end
disp('mutation')
disp(mu)
% fitness
for i=1:ng
    m2=mu(i,:);    
    val1=val(find(m2==1));
%     fitness
    val3(i)=abs(mean(vd-val1));
end
disp('fitness')
disp(val3)
x=find(max(val3)==val3);
Z
for i=1:size(Z,1)
Opt_data(i,:)=Z(i,:); %ri is the random weight
end
