# Supplementary material for: A novel adaptive weight bi-directional long short-term memory (AWBi-LSTM) classifier model for heart stroke risk level prediction in IoT
Source: PeerJ Comput Sci. 2024 Aug 20;10:e2196. doi: 10.7717/peerj-cs.2196 (PMC11419643; doi:10.7717/peerj-cs.2196)
Supplement: Supplemental Information 1 [file peerj-cs-10-2196-s001.zip › Phase2code/Phase2code/lstm_classi.m]

function [cc1]= lstm_classi(dataTraining,labeltraining,dataTesting,classcl)

for i=1:size(dataTraining,1)
dataTraining1{i,1}=dataTraining(i,:);

end
for i=1:size(dataTesting,1)
dataTesting1{i,1}=dataTesting(i,:);
end
% 
labeltraining1=categorical(labeltraining);
% labeltraining1=(labeltraining);

inputSize = 1;
numHiddenUnits = 100;
numClasses = 6;

layers = [ ...
    sequenceInputLayer(inputSize)
    lstmLayer(numHiddenUnits,'OutputMode','last')
    fullyConnectedLayer(numClasses)
    softmaxLayer
    classificationLayer]
maxEpochs = 100;
miniBatchSize = 27;

options = trainingOptions('adam', ...
    'ExecutionEnvironment','cpu', ...
    'GradientThreshold',1, ...
    'MaxEpochs',maxEpochs, ...
    'MiniBatchSize',miniBatchSize, ...
    'SequenceLength','longest', ...
    'Shuffle','never', ...
    'Verbose',0     );
% 'Plots','training-progress'
net = trainNetwork(dataTraining1,labeltraining1,layers,options)
miniBatchSize = 27;
cc1 = classify(net,dataTesting1, ...
    'MiniBatchSize',miniBatchSize, ...
    'SequenceLength','longest')

cc1=length(cc1).*classcl;
