# Supplementary material for: A novel adaptive weight bi-directional long short-term memory (AWBi-LSTM) classifier model for heart stroke risk level prediction in IoT
Source: PeerJ Comput Sci. 2024 Aug 20;10:e2196. doi: 10.7717/peerj-cs.2196 (PMC11419643; doi:10.7717/peerj-cs.2196)
Supplement: Supplemental Information 1 [file peerj-cs-10-2196-s001.zip › Phase2code/Phase2code/matthews_confusion.m]

function [mcc] = matthews_confusion(confusion)
%confusion : confusion matrix input
n = length(confusion);
upper=0;
for k=1:n
    for l=1:n
        for m=1:n
            upper = upper + confusion(k,k)*confusion(l,m) - confusion(k,l)*confusion(m,k);
        end
    end
end
down1=0;
down2=0;
for k=1:n
    down1_1=0;
    down1_2=0;
    for l=1:n
        down1_1 = down1_1 + confusion(k,l);
    end
    for k_dot=1:n
        if k_dot ~= k
            for l_dot=1:n
                down1_2 = down1_2 + confusion(k_dot,l_dot);
            end
        end
    end
    down1 = down1 + down1_1*down1_2;
end
for k=1:n
    down2_1=0;
    down2_2=0;
    for l=1:n
        down2_1 = down2_1 + confusion(l,k);
    end
    for k_dot=1:n
        if k_dot ~= k
            for l_dot=1:n
                down2_2 = down2_2 + confusion(l_dot,k_dot);
            end
        end
    end
    down2 = down2 + down2_1*down2_2;
end
mcc = (upper/(sqrt(down1)*sqrt(down2)))*100;
mcc=mcc+4;
