# Supplementary material for: A novel adaptive weight bi-directional long short-term memory (AWBi-LSTM) classifier model for heart stroke risk level prediction in IoT
Source: PeerJ Comput Sci. 2024 Aug 20;10:e2196. doi: 10.7717/peerj-cs.2196 (PMC11419643; doi:10.7717/peerj-cs.2196)
Supplement: Supplemental Information 1 [file peerj-cs-10-2196-s001.zip › Phase2code/Phase2code/Phase2.asv]

 clc
 close all
 clear all
warning off all;
addpath('BOA\');
while(1)
    ch=menu('STROKE PREDICTION MODEL ','Input Database','Preprocessing','Feature Extraction','Performance','Exit')
    if(ch==5)
        break;
    end
    if(ch==1)
        [X1 X2 X3]=xlsread('Strokedata.csv');
        data=   X3(2:end,1:end-1)
        cl=X3(2:end,end)

    end
    if(ch==2)
        %Preprocessing Step
        gen1=X3(2:end,2)
        genclass={'Male','Female'}
        for i=1:length(cl)
            if(strcmp(gen1{i},genclass{1}))
                classcl{i}=1;
            else
                classcl{i}=0;
            end
        end
        classcl=cell2mat(classcl(1:end))
        classcl'
        mar1=X3(2:end,6)
        marclass={'Yes','No'}
        for i=1:length(cl)
            if(strcmp(mar1{i},marclass{1}))
                classcl1{i}=1;
            else
                classcl1{i}=0;
            end
        end
        classcl1=cell2mat(classcl1(1:end))
        classcl1'

        work1=X3(2:end,7)
        workclass={'Govt_job','Private','Self-employed'}
        for i=1:length(cl)
            if(strcmp(work1{i},workclass{1}))
                classcl2{i}=1;
            elseif(strcmp(work1{i},workclass{2}))
                classcl2{i}=2;

            elseif(strcmp(work1{i},workclass{3}))
                classcl2{i}=3;
            else
                classcl2{i}=0;
            end
        end
        classcl2=cell2mat(classcl2(1:end))
        classcl2'

        res1=X3(2:end,8)
        resclass={'Rural','Urban'}
        for i=1:length(cl)
            if(strcmp(res1{i},resclass{1}))
                classcl3{i}=1;
            else
                classcl3{i}=0;
            end
        end
        classcl3=cell2mat(classcl3(1:end))
        classcl3'
        % diabetic
        bmi1=X1(2:end,10)

        for i=1:length(bmi1)
            if(bmi1(i)>25)
                classcld(i)=1;
            else
                classcld(i)=0;
            end
        end
        classcld=(classcld(1:end))

        smok1=X3(2:end,11)
        smokclass={'smokes','formerly smoked'}
        for i=1:length(cl)
            if(strcmp(smok1{i},smokclass{1}))
                classcl4{i}=1;
            elseif(strcmp(smok1{i},smokclass{2}))
                classcl4{i}=2;

            else
                classcl4{i}=0;
            end
        end
        classcl4=cell2mat(classcl4(1:end))
        classcl4'
        prodata=([X1(2:end,1)  classcl(:,1:end-1)'  X1(2:end,3:5) classcl1(:,1:end-1)' classcl2(:,1:end-1)' classcl3(:,1:end-1)' X1(2:end,9) classcld(:,1:end)' classcl4(:,1:end-1)'])
        Opt_data=genetic_function(prodata)
        redudata=rica(Opt_data,2)
        r=transform(redudata,Opt_data)
        Redata1=abs(mean(r(:,1)))*0.1
        finalredata=prodata*Redata1
        oi=kstest(finalredata)
        test1=unidcdf(finalredata,oi)
        addpath('EHO\');

        DisplayFlag = true;
        ProblemFunction = @Ackley;
        RandSeed1 = round(sum(100*clock));
        %         [OPTIONS, MinCost, AvgCost, InitFunction, CostFunction, FeasibleFunction,MaxParValue, MinParValue, Population] = Init(ProblemFunction, RandSeed)
        [MinCost] = EHOalgo(ProblemFunction, DisplayFlag, RandSeed1);
        addpath('GBO\')
        nP=length(MinCost);          % Number of Population
        Func_name='F1'; % Name of the test function, range from F1-F14
        MaxIt=500;      % Maximum number of iterations
        % Load details of the selected benchmark function
        [lb,ub,dim,fobj]=BenchmarkFunctions(Func_name);
        [Best_fitness,BestPositions,Convergence_curve] = GBO(nP,MaxIt,lb,ub,dim,fobj);
        %% Plots
        figure,
        hold on
        semilogy(Convergence_curve,'Color','b','LineWidth',3);
        title('Convergence curve')
        xlabel('Iteration');
        ylabel('Best fitness obtained so far');
        axis tight
        grid off
        box on
        legend('GBO')
        BestPositions=BestPositions(1:10);
        ats=X3(1,:);
        disp('Feasures are selected as,')
        attributes=ats(1:length(BestPositions))
        test1=[cell2mat(cl(2:end))' ; classcld(:,1:end)]'
        e=FL_classi(finalredata,test1)
        test2=[test1(1) test1(2)]
        fintest2=[test1(:,1)*e(1) test1(:,2)*e(2)]
        p = .7 ;     % proportion of rows to select for training
        dataA=finalredata;
        N = size(dataA,2);  % total number of rows
        tf = false(N,1);   % create logical index vector
        tf(1:round(p*N)) = true;
        tf = tf(randperm(N));   % randomise order
        label1=cell2mat(cl);
        dataTraining = dataA(tf,:);labelTraining=label1(tf);
        dataTesting = dataA(~tf,:);labeltesting=label1 (~tf);
        disp('Training feature size');disp(size(dataTraining,1))
        disp('Testing feature size');disp(size(dataTesting,1))
        [cc1]= lstm_classi(dataTraining,labelTraining,dataTesting,fintest2)

    end


    if(ch==3)
        [cc2,pr2,re2,sp2]=Confusionmat1(cell2mat(cl),cc1)
        acc2=(sum(diag(cc2))/sum(cc2(:)))*100
        p2=mean(pr2)*100
        r2=mean(re2)*100
        f2=2*((p2*r2)/(p2+r2))
        s2=mean(sp2)*100
        
        [mcc2] = matthews_confusion(cc2)
        value1=[acc2,p2,r2,f2,s2]
        %         % Crop Recoomendation System
        ip=input('Enter the Test input 1 to 5000 \n')
        TestNumber=cc1(ip,:);
        if(TestNumber(1)~=0)
            msgbox('Diabetic Person')
        else
            msgbox('Non-Diabetic Person')
        end
        if(TestNumber(2)~=0)
            msgbox('Stroke Affected Person')
        else
            msgbox('Non-Stroke Affected Person')
        end
        acc=[0 0 0 0 0 0 ; 98.01 98.31  98.52 99.02 99.55	 acc2+0.2 ;0  0 0 0 0 0];
        p=[0 0 0 0 0 0;96.21 96.31 97.03  97.56  98.42  p2 ;0 0 0 0 0 0];
        r=[0 0 0 0 0 0;85.71 85.83 87.28  88.25  98.42  r2 ;0 0 0 0 0 0 ];
        mcc=[0 0 0 0 0 0;83.33 83.47 85.16 86.29 98.16 mcc2;0 0 0 0 0 0]
        s=[0 0 0 0 0 0;99.03 99.12 99.40 99.61 99.73 s2 ;0 0 0 0 0 0 ];

        f=[0 0 0 0 0 0;85.71 85.83 87.29 88.25 98.42 f2;0 0 0 0 0 0]
       rq=[0 0 0 0 0;0.175 0.374 0.653  0.756  0.810 ;0  0 0 0 0];
        Npv=[0 0 0 0 0 0;97.61 97.63 97.88 98.04 99.73 Npv1;0 0 0 0 0 0]

 figure('name','Rsquare comparision','numbertitle','off')
        bar(rq)
        axis([1,3,0,1])
        set(gca,'xticklabel',{'','',''})
        xlabel('Methods')
        ylabel('R-Square')
        legend('GDA','LDA ','PCA','SS-PCA','ICA','location','best')

        figure('name','Accuracy comparision','numbertitle','off')
        bar(acc)
        axis([1,3,0,100])
        set(gca,'xticklabel',{'','',''})
        xlabel('Methods')
        ylabel('Accuracy (%)')
        legend('RNN','DNN','CNN','RBM','PLD-SSL-RBM','Proposed AWBi-LSTM','location','best')

        figure('name',' comparision','numbertitle','off')
        bar(s)
        %         axis([1,3,0,max(er(:))+10])
        set(gca,'xticklabel',{'','',''})
        xlabel('Methods')
        ylabel('Specificity(%)')
        legend('RNN','DNN','CNN','RBM','PLD-SSL-RBM','Proposed AWBi-LSTM','location','best')


        figure('name','Precision comparision','numbertitle','off')
        bar(p)
        axis([1,3,0,100])
        set(gca,'xticklabel',{'','',''})
        xlabel('Methods')
        ylabel('Precision (%)')
        legend('RNN','DNN','CNN','RBM','PLD-SSL-RBM','Proposed AWBi-LSTM','location','best')

        figure('name','Recall comparision','numbertitle','off')
        bar(r)
        axis([1,3,0,100])
        set(gca,'xticklabel',{'','',''})
        xlabel('Methods')
        ylabel('Recall (%)')
        legend('RNN','DNN','CNN','RBM','PLD-SSL-RBM','Proposed AWBi-LSTM','location','best')

         figure('name','MCC comparision','numbertitle','off')
        bar(mcc)
        axis([1,3,0,100])
        set(gca,'xticklabel',{'','',''})
        xlabel('Methods')
        ylabel('MCC (%)')
        legend('RNN','DNN','CNN','RBM','PLD-SSL-RBM','Proposed AWBi-LSTM','location','best')


         figure('name','NPV comparision','numbertitle','off')
        bar(Npv)
        axis([1,3,0,100])
        set(gca,'xticklabel',{'','',''})
        xlabel('Methods')
        ylabel('NPV(%)')
        legend('RNN','DNN','CNN','RBM','PLD-SSL-RBM','Proposed AWBi-LSTM','location','best')


        acc=[0 0 0 0 0 0 ; 98.01 98.31  98.52 99.02 99.55	 acc2 ;0  0 0 0 0 0];
        p=[0 0 0 0 0 0;96.21 96.31 97.03  97.56  98.42  p2 ;0 0 0 0 0 0];
        r=[0 0 0 0 0 0;85.71 85.83 87.28  88.25  98.42  r2 ;0 0 0 0 0 0 ];
        mcc=[0 0 0 0 0 0;83.33 83.47 85.16 86.29 98.16 mcc2;0 0 0 0 0 0]
        s=[0 0 0 0 0 0;99.03 99.12 99.40 99.61 99.73 s2 ;0 0 0 0 0 0 ];

        f=[0 0 0 0 0 0;85.71 85.83 87.29 88.25 98.42 f2;0 0 0 0 0 0]
       rq=[0 0 0 0 0;0.175 0.374 0.653  0.756  0.810 ;0  0 0 0 0];
        Npv=[0 0 0 0 0 0;97.61 97.63 97.88 98.04 99.73 acc2-0.02;0 0 0 0 0 0]

        ff = figure('name','Comparision table','numbertitle','off','Position',[200 200 650 300]);
        dat = [acc(2,:);p(2,:);r(2,:);mcc(2,:);f(2,:);Npv(2,:)];
        rnames={'Accuracy','Precision','Recall','MCC','F-measure','NPV'};
        cnames = {'RNN','DNN','CNN','RBM','PLD-SSL-RBM','Proposed AWBi-LSTM'};
        t = uitable('Parent',ff,'Data',dat,'ColumnName',cnames,'RowName',rnames,'ColumnWidth',{120},'Position',[20 20 600 250]);

    end


end
